# Supplementary material for: Impaired hydrogen sulfide biosynthesis underlies eccentric contraction–induced force loss in dystrophin-deficient skeletal muscle
Source: J Clin Invest. 2025 Jan 14;135(5):e176942. doi: 10.1172/JCI176942 (PMC11870723; doi:10.1172/JCI176942)
Supplement: Supporting data values [file jci-135-176942-s170.xlsx]

## Sheet: Figure 1A
Vehicle (n=6)										20 mM NAC (n=9)
100	100	100	100	100	100					100	100	100	100	100	100	100	100	100
66.3	44.7	55.2	35.6	53.6	68.3					87.8	82.3	97	85.9	93.3	87.7	97.1	97.9	99.5
42.2	19.3	39.7	12	28.9	43.4					61.3	57.2	91.5	55.5	73.4	72.2	91.3	94.3	93.8
28.5	12.9	30.5	7.2	17	26.2					35.7	41	80.7	36.7	56.5	53.3	79.5	91.8	88.8
22.1	12.3	23.9	7.1	13	22.2					26.8	33.3	60.2	27.9	43.8	35.3	65.7	87.2	81.7
20.9	12.8	20.9	7.5	11.8	21.1					25.2	31.1	46.3	24.2	36.5	26.9	53.9	82	75.8
19.7	13.8	20.1	7	12	20.5					25.2	30.1	42.8	21.9	35.2	25	45.1	77.1	71.8
18.6	14.5	20.2	8.5	12.3	20					24.8	30	40.1	21.7	34	24.4	38.2	72.7	68.5
18.2	14.8	19.4	8.8	12.5	19.5					24.7	30.5	38.8	21.9	34.2	24.2	35.7	68.9	67
17.2	14.9	19.3	8.4	12.9	19.5					25.2	30.7	37	22.1	33.9	24	33.5	66.7	65.7

## Sheet: Figure 1D
	WT					mdx
AE1	0.888874	0.894954	0.928487	1.28769		0.940489	0.664891	0.977781	0.868121	0.616104
ASCT1	0.584195	0.919596	1.49621			1.95336	0.918956	1.8135	0.881992	1.11814
ACY1	1.07719	0.556451	0.992656	1.37371		0.923079	0.818838	1.22174	0.762476

## Sheet: Figure 1E
Vehicle (n=6)							40 mM L-Cysteine (n=5)
100	100	100	100	100	100		100	100	100	100	100
66.2313	67.4213	75	64.1682	59.7	76.3		96.7939	94.3723	93.1	89.5	99.4
36.7537	24.9344	62.7778	36.3803	35.8	49.7		84.2748	80.8081	79.9	74.7	92.9
24.0672	9.84252	38.1944	27.4223	27.7	31.7		58.1679	64.0693	66.9	63.3	83.2
18.8433	6.56168	15.2778	23.2176	25	22.8		35.5725	42.7128	58.2	55.6	77.3
16.9776	6.2336	8.47222	21.755	22.4	18.8		26.0305	30.7359	52.4	46.8	70.9
15.6716	6.39764	7.91667	20.6581	21.9	16.7		23.3588	26.8398	46.6	41.3	64.6
15.6716	6.72572	7.91667	20.841	21.9	16.7		21.9847	24.9639	43.4	38.2	58.4
15.4851	6.88976	7.91667	20.841	21.9	17.1		21.6794	24.6753	40.6	36.2	52.4
14.9254	6.88976	8.33333	21.0238	22.1	18.2		22.1374	25.4401	38.5	34.7	46.6

## Sheet: Figure 2A
	WT					mdx
GCL	0.960947	1.184	0.920889	0.934162		0.721677	0.807433	0.956995	0.76229	0.660895
GS
GR	0.740149	1.25155	0.85145	0.705889		1.57369	1.34474	1.04509	1.36374	0.948081
GPX
GRX	0.436121	1.25229	1.83773	0.559056		1.28296	1.30321	0.796601	1.01679
GSTm1	1.39597	1.02663	1.08415	0.736376	0.756879	0.655022	0.654401	0.705703	0.368742	0.625729
GSTm2	1.02583	0.812731	1.30076	1.06564	0.795043	0.907438	0.669238	0.673726	1.23284	0.750642

## Sheet: Figure 2B
	WT										mdx
Quad	0.83	0.85	0.86	0.92	0.78	0.86					0.68	0.73	0.68	0.65	0.95
GAS	1.1	1.01	1.03	1.13	1.08	1.09					0.87	1.15	0.98	0.89	0.88
TA	0.81	0.77	0.69	0.79	0.72	0.75					0.66	0.77	0.74	0.7	0.77
EDL	0.68	0.59	0.56	0.75	0.61	0.62					0.68	0.56	0.5	0.48	0.76	0.62	0.75	0.56	0.64	0.69
SOL	1.02	1.29	1.38	0.68		0.92					1.18	0.78	0.97	0.75	0.98	1.26	0.99	1.05	1.03	1.3

## Sheet: Figure 2C
	WT										mdx
Quad	66	72.3	74.5	54.7	61.9	64.2	60	39.9	74.9		42.4	24.2	49.6	46.6	44	31	48.3
GAS	71.1	76.8	72.2	91.9	81.8	78.3					42.2652	55.7694	68.0575	44.8348	44.5729
TA	53.8	118.2	73.2	128.3	112	103.1					60.2	82	47	34
EDL	38.5	32.9	49.7	41.8	55.8						40.2	26.2	36	30.1	32.6	33.1	27	28.7	35.4
SOL	38.8	32.7	31.2	28.6	30.2	34.6					39.3	33.3	26.3	35.8	32.9	37.4	39.8	41.1	40.8

## Sheet: Figure 2D
	0 mM NAC							20 mM NAC
WT	0.36	0.29	0.33	0.46	0.42	0.27		0.42	0.32	0.33	0.39	0.46	0.46
mdx	0.26	0.26	0.31	0.3	0.39	0.36		0.47	0.42	0.26	0.27	0.34	0.48

## Sheet: Figure 2E
	0 mM NAC								20 mM NAC
WT	6.824	11.456	7.227	6.364	8.593	11.197			11.367	15.504	17.172	9.356	10.995	12.079
mdx	4.80839	2.23904	4.861	3.82864	4.02346	3.36658			7.66191	8.88796	8.20607	7.08244	5.76572	10.3582	9.49744	8.8195

## Sheet: Figure 3A
	WT								mdx
CBS
CSE	0.793056	0.814379	1.11111	0.994397	1.28706				0.679451	0.726626	1.00089	0.997376	1.18379
GOT1	1.17797	0.913314	0.785782	1.07045	1.05248				0.750456	0.930007	0.76303	0.67508	0.756268
MPST	1.41629	1.25155	0.626268	0.705889	1.19404	0.961083	0.844877		0.433236	0.365463	0.368444	0.234829	0.351554	0.382948	0.436491	0.425508

## Sheet: Figure 3B
WT						mdx
1	1	0.86	1.14	1		0.6	0.78	0.58	0.51	0.55

[truncated: 58 more sheets: Figure 3C, Figure 3D -GOT1, Figure 3D - MPST, Figure 3E, Figure 3F, Figure 4A, Figure 4B, Figure 4D, Figure 4E, Figure 4F, Figure 4H, Figure 4I, Figure 4J, Figure 5B, Figure 5C, Figure 5E, Figure 5F, Figure 5G, Figure 5H, Figure 5I …]
